# Supplementary material for: Establishment of mouse model of inherited PIGO deficiency and therapeutic potential of AAV-based gene therapy
Source: Nat Commun. 2022 Jun 3;13:3107. doi: 10.1038/s41467-022-30847-x (PMC9166810; doi:10.1038/s41467-022-30847-x)
Supplement: Supplementary file 8 — Source data [file 41467_2022_30847_MOESM8_ESM.xlsx]

## Sheet: Figure 1f (blood FACS)
		n=7	n=11	n=10	n=6
		w	KI he	KI homo	KIKO
		1	2	3	4
	Gr1.1	4925.5	5150	4038	3813.5
	Gr1.2	5014	6487	4111	3484
	Gr1.3	5191	4950	4612.5	3540
	Gr1.4	5020.5	4671	5035.5	3857.5
	Gr1.5	5705.5	4700.5	3925.5	3137.5
	Gr1.6	6112.5	4896.5	3710.5	3439.5
	Gr1.7	5618.5	5204	4145.5
	Gr1.8		5132.5	4640
	Gr1.9		5337	4032
	Gr1.10		6339.5	4248.5
	Gr1.11		6813
		1	2	3	4
	Average	5369.64	5425.55	4249.9	3545.33
	SE	169.321	227.772	125.591	108.117
	SD	414.75	720.279	376.774	241.758
	w:KI he	p	0.862559	ns
	w:homo	p=	6.92577e-05	*** p<0.001
	w:KIKO	p=	2.84672e-06	*** p<0.001

## Sheet: Figure 1g (ALP) 
	wild	KI hetero	KI homo	KIKO
1	403	382	276	660
2	346	387	456	838
3	341	351	394	786
4	342	344	336	540
5	347	412	470	776
6	250	386	460	936
7	275	214	306
8	186	288	248
9	230	304	254
10	282	148	240
11	211	240	309
12	241	233	334
13	236	274	421
14		250	235
15		266	372
16			475
17			306
18			384
19			473
20			348
21			230
22			244
23			334
24			312
AV	283.846	298.6	342.375	756
SE	18.2275	19.739	17.3629	56.6557
w:KI he	0.591718			w:KIKO	1.07902e-08
w:KI homo	0.0354846

## Sheet: Figure 2a (A homo BW) 
		week
Male	#	2	3	4	5	6	7	8	9	10	11	12	13	14	15	16
	w1	4.4	5		11.6	16	17.9	21		22.8		24.4		24.6		26
	w2	4.8	5.9	7		12.2		17.5		19.1		21.5		23.1		23.6
	w3	6.1		10.2		14.3		19.4		23.6		25.6		28		29.6
	w4	5.3		8.4		14.2		18.9		22.3		23.8		26.8		27.7
	w5	4.8		8.5		17.5		23		25.5		27.3		30		31.4
	w6	6.5		10.8		18.4		23		26.1		27.8		30.6		31.3
	w7		8.3		18.5		22.9		26.3		28.2		29.5		29
	w8		6.9		17.2		23.1		26.7		28.2		28.9		29.8
	w9			8.5		17.4		19.8		22		23.7		24.4		26
	w10			8.6		19.2		19.9		21.7		23.6		24.6		26
	w11			7.5		18.9		22.4		24.6		26		27.3		29.4
	w12			5.6		16.2		20.2		22.6		23.8		24.1		25.8
	w13	5.1		8.4			19.1		22.6	23.9		25.1		26.8		27.6
	w14	6.9		10			18.9		21.5	23.4		24.7		26.3		27.2
	w15	5.4		9.8		14.7		21.2		23.5		25.1		27.2		27.9
	w16		8.3		18.5		22.6		25.6		27.3		28.9		29.2
	w17			16.8		23.6		26.2		28.7		29.2		31.3		32
	he1	4.8	6	5	7	8.7		18.1						25.9		27.2
	he2	4	5.9	5.3	8.6	11.4		19.1						24.9		25.5
	he3	5.3	5.6		13	17	18.9	19.9		23		24.9		25.8		27.4
	he4	5.8	7.4		15.1	16	17.7	18.9		21.5		23.6		24.6		26.4
	he5	5.8	6.9	10.3		20.1		23.1		24.3		26.1		27.7		27.9
	he6	6	7.2	11.6		20.4		22.6		24.6		25.9		27.5		28.2
	he7	6.5	7.7	10.5		18		20.4		23.2		25		26.4		26.9
	he8	7.5		12.1		17.1		19.5		21.7		23.5		25.2		25.8
	he9	7		12		16		17.8		20.6		22.4		23.1		25.1
	he10	6.6		12.1		18.5		22		24		25.5		26.6		27.8
	he11	6.6		9.8		15.7		21.2		24.5		25.7		27.6		29
	he12	7.2		10.6		16.8		21.6		24.6		26.6		28		28.8
	he13		7.4		14.6		19.1		22		24.8		26.2		26.4
	he14			7.9		18.5		21.5		24.2		26.2		27		28.9
	he15			8.7		18.6		21.7		23.6		26		26.7		28
	he16		6.9		13.6		18.6		21.3		22.8		24.3		24.3
	he17		8.3		15.7		17.2		20.4		22.6		24.8		25.2
	he18		9.8		19		22.3		23.9		25		26		26.5
	he19		10.1		16.9		22		24.5		26.2		28.2		29.4
	ho1	5.3	6.9		14.2	15.9	17.6	19.7		22.2		23.6		24.4		25.7
	ho2	5.3	6.9	8.9		17.6		19.3		21.1		22.8		24.3		24.8
	ho3	6.9		10.4		16.7		19.8		22.2		23.2		25.6		26
	ho4			7		17.5		21		22.4		23.5		24.5		25.6
	ho5	6		9.8			17.8		20.9	22.6		23.7		25		25.4
	ho6			15.3		20.1		22.2		24.5		24.9		26.5		27.4
	ho7		4.8		8.7		15.6		18.6		19.8		22.4		24.1
	ho8		4.1		10.6		17.2		21.3		22.4		24.1		25.4
		2	3	4	5	6	7	8	9	10	11	12	13	14	15	16
AV	w	5.47778	6.88	9.23846	16.45	16.8833	20.75	21.0417	24.54	23.5571	27.9	25.1143	29.1	26.7929	29.3333	27.9643
	he	6.09167	7.43333	9.65833	13.7222	16.6286	19.4	20.5286	22.42	23.3167	24.28	25.1167	25.9	26.2143	26.36	27.35
	ho	5.875	5.675	10.28	11.1667	17.56	17.05	20.4	20.2667	22.5	21.1	23.6167	23.25	25.05	24.75	25.8167
SD	w	0.796908	1.30599	2.56621	2.85	2.87687	2.15387	2.22728	2.09246	2.18329	0.424264	1.91231	0.282843	2.44145	0.339935	2.39124
	he	0.981885	1.35175	2.37889	3.59777	3.06231	1.84701	1.61441	1.551	1.30373	1.37753	1.24421	1.35351	1.34529	1.72348	1.22168
	ho	0.657172	1.24975	2.76072	2.28084	1.41082	0.864581	1.06395	1.18977	1.01325	1.3	0.646572	0.85	0.78475	0.65	0.796695
n	w	9	5	13	4	12	6	12	5	14	3	14	3	14	3	14
	he	12	12	12	9	14	7	14	5	12	5	12	5	14	5	14
	ho	4	4	5	3	5	4	5	3	6	2	6	2	6	2	6
Female		2	3	4	5	6	7	8	9	10	11	12	13	14	15	16
	w1	5.5	6.3		12.5	16	16.8	16.7		19		21.5		21.5		22.8
	w2			6.9		13.3		13.6		16		16.8		18.4		19.3
	w3			7.5		14.5		15.5		17.8		19.3		19.9		20.6
	w4	6.1		10			14.1		17.2	19.1		20.6		22		22.1
	w5		6.1		12.2		15.1		17.3		18		18.8		19.1
	w6			15		18.3		19.3		20.5		21.5		22.4		23.7
	w7			14		16.7		18.3		19.8		21		21.1		23
	w8			10.2		16.3		18.1		19.1		20.4		21.3		21
	he1	5.6	6.6		14.3	16.6	17.6	17.5		19.7		19.9		20.5		22.2
	he2	5.3	6.9		13	14.2	14.2	14.8		16.3		17.3		18.9		19.5
	he3		8		14	16.5	16.8	17.1		20.3		21.9		23.3		24.2
	he4	5.8	6.9	8.8		16.5	16.6			17.8		19.8		21.4		21.8
	he5	7		10.8		14.6		16.8		19.1		20.1		20.7		23.8
	he6	5.9		10.5		15.8		16.3		19.3		21.2		23		22
	he7	6.3		9.3		14.7		16.2		18.6		20.3		21.1		21.7
	he8		6.7		12		17.6		18.8		20.3		21.7		21.9
	he9		7.9		16.5		18.3		20.7		21.5		22.2		22.4
	he10	6.4		11.9			16.7		18.6	20.1		22		23		22.7
	he11	6		9.1			16.8		18.2	19.6		20.1		21.5		22.6
	he12		7.7		13.5		15.9		19		20		20.5		21.2
	he13			13.6		17.2		18.8		20.3		21		21.7		22.6
	he14			14.4		17.4		19.6		20.2		20.9		21		23.6
	he15			14.5		18.1		19.5		20.5		20.7		21.5		21.7
	he16		9.2		16.2		17.6		18.8		19.3		20.2		20.4
	he17			7.2		12.4		14.5		15.4		16.5		17.2		18.7
	he18			7.2		13.7		17.3		18		18.9		20.2		20.8
	he19			9.6		14.7		17.8		19.4		20.9		21.8		22.5
	ho1	4.9	6.6		12.8	14	14	14		15.6		17.7		19		20.2
	ho2		6.2		8.8	10.6	13.7	15		16.5		17.8		17.6		19.2
	ho3	6.4	7.7	10.4		18.8	18.2			17.5		19.3		19.6		21.8
	ho4		7.3		13.6		16		17.2		19.4		20.6		19.8
	ho5		5.2		12		16.6		18.5		20.1		21.1		20
	ho6			7.4		15.2		16.1		17.5		18.8		19.5		20
	ho7	5.4		9.2			15.3		16.6	18.6		19.6		21.1		20.7
	ho8	5.7		9.5			14.7		16.9	18.5		20.2		21.2		22.2
	ho9		7.2		11.9		16		17.7		18.9		19.7		20.1
	ho10		7.6		14.6		17.9		18.5		19.1		20.1		21.1
	ho11		8.5		12.1		16.6		18.3		19.6		20.9		21.9
	ho12			14.1		16.6		18.2		18.4		19.8		20.4		20.5
	ho13		8.3		15.3		17.5		18.2		19.1		19.1		20.8
	ho14			7.6		13.9		16.5		17.5		19.7		20.1		19.9
	ho15			11.7		16		19.2		20.3		21.3		22.4		23.1
	ho16			10		14.3		16.5		18.7		20		21.6		21.7
		2	3	4	5	6	7	8	9	10	11	12	13	14	15	16
AV	w	5.8	6.2	10.6	12.35	15.85	15.3333	16.9167	17.25	18.7571	18	20.1571	18.8	20.9429	19.1	21.7857
	he	6.0375	7.4875	10.575	14.2143	15.5692	16.81	17.1833	19.0167	18.9733	20.275	20.1	21.15	21.12	21.475	22.0267
	ho	5.6	7.17778	9.9875	12.6375	14.925	16.0455	16.5	17.7375	17.91	19.3667	19.42	20.25	20.25	20.6167	20.93
SD	w	0.3	0.1	3.02049	0.15	1.59557	1.11455	1.91696	0.05	1.35947	0	1.53888	0	1.26813	0	1.43769
	he	0.492284	0.829815	2.44408	1.51698	1.59633	1.08577	1.55715	0.7925	1.46582	0.794906	1.48144	0.826136	1.52105	0.752911	1.43595
	ho	0.543139	0.98181	2.03926	1.8661	2.2376	1.44182	1.64056	0.705226	1.23406	0.398609	1.03518	0.697017	1.32985	0.733523	1.1559
n	w	2	2	6	2	6	3	6	2	7	1	7	1	7	1	7
	he	8	8	12	7	13	10	12	6	15	4	15	4	15	4	15
	ho	4	9	8	8	8	11	7	8	10	6	10	6	10	6	10

## Sheet: Figure 2a (B homo BW)
Male	Weeks	2	3	4	5	6	7	8	9	10	11	12	13	14	15	16
	w1		7.7		15.8		20.4		23.8		26.1		27.8		29.2
	w2		7.4		17		22		24.6		25.3		27.5		28
	w3		9.6		18.6		21.5		23.6		26		28.1		27.4
	w4		8.9		17.4		19.6		22.1		23.9		25.2		24.5
	w5		9.3			19.1		21.9		23.3		23.6		25.7		26.5
	w6		9.5			18.3		20.7		23		23.3		25.3		26
	w7		11.9		19.8		23.9		26.3		28		28.8		30.4
	w8			12.5		20.6		22.4		23.7		25.9		26.9		27.2
	w9			12.6		19.3		22.6		24.2		26.5		27.8		28.3
	w10			11.8		19		21.4		23		24.8		26.7		26.7
	he1		8.7		16.6		21		23.2		24.5		25.4		25.8
	he2		10.6		19.5		20.8		22.7		24.6		26.1		27.7
	he3	6.8		12.2		18		21.8		23.8		25.7		28		27.4
	he4	6.4		10.7		18.7		22.4		24.9		25.9		27.3		27
	he5	6.6		12.1		16.5		19.6		22		23.4		24.6		25.2
	he6	6.5		12.5		18.5		21.9		23.6		25.2		26.3		26.3
	he7		5.1		10.2		17.8		20.5		22.6		23.4		25.4
	he8		6.3		16.2		21		23.8		26		26.7		27.3
	he10		11		20.8		22.9		24.2		26.3		27.3		27.2
	he11		10.4			18.8		22.2		24.5		24		26.3		27.3
	he12		10.6		19.1		22.3		24.6		26.5		27.6		28.3
	he13		8.8		18		21.2		22.8		24.8		25.3		26.2
	he14		7.4		16.2		19.6		21.5		23.4		24.2		24.9
	he15			11.3		19.3		21.5		22.8		24.5		24.6		24.9
	he16			8.7		17.5		19.8		21.4		22.9		23.6		24
	he17			12.1		19.4		22.4		24.4		25.6		27.3		27.5
	he18			9.3		19.1		21.5		23		24.5		24.5		26.2
	he19			9.6		19.2		20.8		22.2		23.9		23.8		24.7
	he20			17		20.8		24.4		25.5		26.6		27.9		28.5
	ho1	5.6	7.6		14	17	18.1			19.1		18.4		16.1		15.8
	ho2	5.6	7		13.8	15.7	15.6			15.5		16.7		14.8		14.9
	ho3	6		11		18.2		21.3		22		22.5		22.2		21.7
	ho4		7.6		13.2		16		17.8		20		19.7		20.3
	ho5		5.8		12.9		15.7		15.9		15.4		15.6		15
	ho6		10.6		16.5		17.6		18.4		18.8		18.9		18.3
	ho7		9.1		16.7		20.3		21.9		23		23.9		22.2
	ho8		8.5			14.7		15.4		16.8		15.1		14.3		13.7
	ho9			8.7		14.7		17		18		18.2		17.8		16.8
	ho10			10.8		18.6		20.1		21.6		20.8		19.8		19.8
	ho11		8.6		17.6		18.5		19.6		21.3			17.9		17.6
	ho12			7.2		14.5		16.4		17.5		18.3		17.8		18.6
	ho13			12.2		16.8		19.8		20.6		20.9		20.2		20.1
	ho14		6		14.1		18.4		20.8		20.4		21.1		21.4
		2	3	4	5	6	7	8	9	10	11	12	13	14	15	16
AV	w		9.18571	12.3	17.72	19.26	21.48	21.8	24.08	23.44	25.86	24.82	27.48	26.48	27.9	26.94
	he	6.575	8.76667	11.55	17.075	18.7091	20.825	21.6636	22.9125	23.4636	24.8375	24.7455	25.75	25.8364	26.6	26.2727
	ho	5.73333	7.86667	9.98	14.85	16.275	17.525	18.3333	19.0667	18.8875	19.8167	18.8625	19.84	17.8778	19.44	17.6667
SD	w		1.36949	0.355903	1.37171	0.749933	1.4716	0.689928	1.37317	0.458694	1.32755	1.24804	1.21885	0.890842	1.98796	0.781281
	he	0.147902	1.99388	2.22272	3.03593	1.06554	1.47203	1.26007	1.28689	1.24117	1.29898	1.09658	1.37386	1.58531	1.1225	1.34846
	ho	0.188562	1.43682	1.7893	1.68152	1.51472	1.54576	2.16769	1.97456	2.1957	2.35402	2.26215	2.71853	2.43163	2.57729	2.47745
n	w	0	7	3	5	5	5	5	5	5	5	5	5	5	5	5
	he	4	9	10	8	11	8	11	8	11	8	11	8	11	8	11
	ho	3	9	5	8	8	8	6	6	8	6	8	5	9	5	9
p=	w:ho		0.103931	0.10295	0.0132014	0.00307582	0.00147342	0.0125963	0.00188999	0.00146647	0.00126036	0.000425288	0.000897425	1.31003e-05	0.000824101	6.82672e-06	* p<0.05
			-	-	*	**	**	*	**	**	**	***	***	***	**	***	** p<0.01
																	*** p<0.001
Female	Weeks	2	3	4	5	6	7	8	9	10	11	12	13	14	15	16
	w1	6.6	9.3		16.8	17.4	18.4			19.9		20.7		21.5		22.3
	w2		10.4		17.2		18.2		19.7		20.9		21.8		22.5
	w3		7.7		15.5		17.1		18.3		19.4		21.1		21.6
	w4		7		13.8		15.3		16.4		18.4		19.2		20.3
	w5		10.2		17.9		18.6		19.3		20.6		20.8		20.8
	w6		9.4			16.1		19.1		19.5		20		21.4		22.1
	w7		9.9			16		17.4		18.9		20.3		21.8		20.9
	w8		10.6		15.3		17.9		18.9		20.5		20.9		21.3
	w9		10.2		15.4		16.7		18.9		19.8		21.3		21.1
	w10			11.7		15		17		17.9		18.2		18.3		18.5
	w11		10.1		16.4		18.1		18.3		19.7		20.4		21.6
	w12			14.3		16.3		18.9		19.5		21.9		22.8		22.6
	he1	6.2	8.7		16.4	17.2	17.8			19.7		20.4		21.4		21.9
	he2	6.3	8.9		16.9	18.4	19.5			22.8		24.3		24.6		24.8
	he3		5.9		12.6		13.7		14.4		16.6		17.4		19.1
	he4		7.4		15.1		16.6		17.4		19.3		19.9		21.1
	he5		6.4		14		16.2		18.9		20.3		20.8		22.7
	he6		9.3			14.4		16.2		17.3		18		20.1		19.9
	he7			13.9		16.3		17.5		19.1		19.1		20.2		20
	he8			14.4		16		16.8		17.7		18.6		18.8		19.2
	he9			15.7		16		17.7		18.9		20.6		20.9		20.7
	he10			10.3		15.4		17.8		18.8		19.1		19.6		20
	he11			7		13.6		16		16.6		17.5		18		18.3
	he12			8.9		12.4		15.7		17.1		17.7		17.7		17.7
	he13		8.2		16.4		17.8		18.2		19.7		19.9		21.1
	he15			15		16.6		18.6		19.5		21.5		22.2		22.9
	he16			14.6		16.4		18.5		19		20.9		21.1		21.9
	ho1		10.3		15.5		16.8		17.5		18.4		19.6		18.4
	ho2	6.8		10.7		15.7		15.1		15.7		16.3		15.5		15.6
	ho3		5.8		10.3		12.6		13.3		13.1		13.2		13.4
	ho4		8.4			14.8		15.7		16.4		16.3		16.4		16.4
	ho5		7.5			12.9		14.6		15.1		14.3		14		13.7
	ho6		10.2		15.6		17.3		16.8		16.3		15.9		16.1
	ho7			7.4		10.9		15.8		17.6		17.5		17.5		17
		2	3	4	5	6	7	8	9	10	11	12	13	14	15	16
AV	w	6.6	9.48	13	16.0375	16.16	17.5375	18.1	18.5429	19.14	19.9	20.22	20.7857	21.16	21.3143	21.28
	he	6.25	7.82857	12.475	15.2333	15.7	16.9333	17.2	17.225	18.7727	18.975	19.7909	19.5	20.4182	21	20.6636
	ho	6.8	8.44	9.05	13.8	13.575	15.5667	15.3	15.8667	16.2	15.9333	16.1	16.2333	15.85	15.9667	15.675
SD	w	0	1.14263	1.3	1.2134	0.765768	1.04036	0.913783	0.991186	0.697424	0.792825	1.199	0.762381	1.51341	0.644601	1.50519
	he	0.05	1.20441	3.05195	1.52607	1.6085	1.78854	1.01105	1.71519	1.61307	1.41664	1.92375	1.26689	1.88285	1.27671	1.98048
	ho	0	1.69776	1.65	2.47521	1.84577	2.10766	0.484768	1.83727	0.930054	2.17919	1.14891	2.6234	1.2816	2.04342	1.24373
n	w	1	10	2	8	5	8	4	7	5	7	5	7	5	7	5
	he	2	7	8	6	11	6	9	4	11	4	11	4	11	4	11
	ho	1	5	2	3	4	3	4	3	4	3	4	3	4	3	4
p=	w:ho		0.214103	0.200796	0.104484	0.0406687	0.0954216	0.00336635	0.0288009	0.00201919	0.00550383	0.00247847	0.0055979	0.00168797	0.000522896	0.00114543
			-	-	-	*	-	**	*	**	**	**	**	**	***	**	* p<0.05
																	** p<0.01
																	*** p<0.001

## Sheet: Figure 2a (C homo BW)
Male		weeks
	#	2	3	4	5	6	7	8	9	10	11	12	13	14	15	16
	w1	5.6	7.5	10.9	13.8	18.5		22.8		24.7		26.4		28.2		29
	w2	5.3	6.4	9.9	13.8	18.3		22.2		24.7		25.6		27.5		28.2
	w3		8.1	11.2	14.1		19.5		21.7		24		25.8		27.7
	w4		8.5	10.8	13.3		19.3		23.4		25.8		28.2		29.8
	w5		8		16.2		20		22.2		23.8		26		26.9
	w6		9.2		14.2		22.2		24.2		28.8		30.5		31.3
	w7	5.8		11.4		14.8		19.2		21.6		23.2		24.4		26.1
	w8			13.7		17.4		18.5		21.4		21.5		24.1		25.6
	w9			14		19.8		21.4		23.2		23.8		25.6		26.4
	w10			16.4	22.5		23.7		26.1		27.6		29.1		30.9
	w11		7.7			16.4		20.8		23.7		24.6		27.4		28.8
	w12		7.6			17.7		21.1		22.8		23.2		25.1		26.2
	w13	7.1		15.6		19.3		20.5		22.5		24.3		25.1		25.9
	w14	8.6		17.2		21.5		25.2		27.1		28.6		29.2		30.4
	w15			12.6		17.7		21		22.7		23.2		24.3		25.3
	w16			11.3		21.8		27.1		29		30.8		31.6		32.8
	he1	6.3	7.8	12	14.2	18.3		21.8					26.5		27.1
	he2	7.3	10.1	15.4	16.9	19.5		21.9					27.9		28.9
	he3	5.4	7.1	8.6	10.8	15.1		18.3		20.7		22.7		24.6		25.5
	he4	5.7	7.6	11	13.8	17.8		22.2		24.6		26.6		28.5		29.7
	he5	7		11.3		18		20.4		23.5		27.3		28.7		29.8
	he6	8.3		13.8		22		24.2		26.6		28.1		29.4		30.1
	he7		7.6		16.1		19.7		21.7		23.7		25		25.3
	he8		8.3		13.8		21.2		24.1		28.2		30		31.4
	he9			13		19.3		21.1		23.8		24.7		26.2		27.3
	he10	7.6		14.9		19		22.5		23.5		23.9		24.5		25.8
	he11		8.7		16.7		21.5		24.4		25.8		26.9		28.4
	he12		9.4		20.6		22.4		25.9		27.8		30.3		31.3
	he13		9.5		20.2		23.9		27		28.8			30		31.4
	he14		6.7		12.6		17.8		22		24.4			25.7		26.7
	he15			10.7		16.5		21.8		25.7		27.3		28.3		29.7
	he16			9.3		13.2		18.5		22.8		23.4		25.2		28
	ho1	6.4	8.5	13.6	16.2	20		22.5					26.4		26.8
	ho2	5.8	7.2	11	12.7	16.3		20.9		23.2		24.1		26		26.8
	ho3	5.6	7.1	10	12.8	17.3		22.7		25.4		27.2		29		29.9
	ho4	7.4		12.7		19.6		23.1		25.8		28.5		30.3		31.3
	ho5		8.3				22.1		27.1		29.9		31.3		31.9
	ho6		6.8			15.7		20		21.9		23.3		25.6		26.9
	ho7		10.4			18.1		22		23.7		25		27.8		30.6
	ho8		7.7			16.6		21.6		26		27		29.6		30.4
	ho9	7.1		15.3		18.4		21.9		22.9		24.1		24.4		26.1
	ho10		7.8		11.5		16.5		19.7		23.5		25.2		28
	ho11		10		15.1		21.8		24.5		27.1		29.1		31.3
	ho12		8.5		14.7		18.5		22		25.7		28		29.8
	ho13		9.9		19.4		22.1		24.2		27.6			28.4		28.8
	ho14			10.9		15.8		21.5		25.1		26.1		26.6		28.5
	ho15			11.2		20.7		26.5		28.7		30.3		31.5		31
	ho16			11		20.3		26.4		28.6		29.8		31.2		31.7
		2	3	4	5	6	7	8	9	10	11	12	13	14	15	16
AV	w	6.48	7.875	12.9167	15.4143	18.4727	20.94	21.8	23.52	23.9455	26	25.0182	27.92	26.5909	29.32	27.7
	he	6.8	8.28	12	15.57	17.87	21.0833	21.27	24.1833	23.9	26.45	25.5	27.7667	27.11	28.7333	28.4
	ho	6.46	8.38182	11.9625	14.6286	18.0727	20.2	22.6455	23.5	25.13	26.76	26.54	28	28.2182	29.56	29.2727
SD	w	1.2254	0.761167	2.32875	3.01682	1.9735	1.72348	2.38251	1.56128	2.21949	1.96367	2.5757	1.80599	2.28929	1.73943	2.26355
	he	0.971008	1.06189	2.15035	2.99635	2.33669	1.93857	1.70883	1.90912	1.68819	1.94058	1.93326	1.89003	1.97608	2.17153	1.91468
	ho	0.703136	1.18231	1.64995	2.45864	1.77666	2.29608	1.96809	2.4956	2.1735	2.11811	2.3286	2.12132	2.25018	1.92935	1.88395
n	w	5	8	12	7	11	5	11	5	11	5	11	5	11	5	11
	he	7	10	10	10	10	6	10	6	8	6	8	6	10	6	10
	ho	5	11	8	7	11	5	11	5	10	5	10	5	11	5	11
Female		2	3	4	5	6	7	8	9	10		12	13	14		16
	w1			12.2		16		17.6		19.5		19.9		21.1		21.7
	w2			13.3		18.4		19.2		19.2		20.1		22.2		23.4
	w3		10			16.2		19.4		20.9		22.1		23.3		23.8
	w4		8.7			15.8		17		19.1		20.2		21.1		21.4
	w5		9.6			16.5		17.9		19		20.1		20.8		21.5
	w6	7.5		14.6		14.6		16.2		17		17.6		18.3		18
	w7		7.9		14.8		18.4		19.6		21.3		22.1		23.2
	w8		8.3		14.3		16.7		18.1		20.3		19.7		20.2
	w9			13.2		16.8		17.8		19.8		21		21.6		22
	he1	5.6	5.9	9.2	11.4	15.3		15.9					18.3		19.9
	he2	5.4	6.8	8.8	10.2	13		14.6		16.4		18.5		18.8		20.8
	he3	5.8	7.9	11.4	14	16		17.3		18.8		21.6		23		24.2
	he4		8.2		12.4		16.4		18		19.7		20.7		20.8
	he5	6.5		11		15.8		19.2		21.7		22.1		22.1		23.7
	he6			13.2		17.3		17.7		19.3		20.5		21.8		22.1
	he7			13.6		16.7		18.2		19		20		21		21.2
	he8		8.4			14.8		17.3		18.7		19.7		20.9		21.4
	he9	8.4		15.5		18		20.6		21.1		22.4		22.8		23.8
	he10	8.5		14.7		17.3		19.7		22		22.7		23.2		24.2
	he11	6.9		10.5		14.6		16.3		17.6		19.4		19.2		20.5
	he12			13		15.8		17.1		18.6		18.6		20.5		20.4
	he13			12.7		17.4		18.8		20.8		21.5		22.4		23
	he14		7.7		14.9		16.3		17.8		19		19.6		20.7
	he15		8.6		16		18.6		20		22.1		23.6		24.1
	he16			12.1		16.8		18.4		20.1		21.1		21.4		21.8
	ho1	6.6	8.6	12.5	14.9	17.1		19.4					22.3		22.9
	ho2	6.9	9.2	13.4	15.7	17.3		20.3					23.3		23.5
	ho3		7.2		13.9		14.6		16.9		18.3		19.8		20.7
	ho4	5.9		11.6		15		17.1		17.8		19.7		20		21.5
	ho5			13.6	15.5		18.7		20.9		22		23.6		25.4
	ho6		9.3			14.7		16.5		18.3		19.6		20.3		21.8
	ho7	7.5		13.5		16.2		18.3		19.2		20.1		20		21
	ho8	7.6		13.8		16.4		18.3		19.7		21.7		21.6		21.8
	ho9			13.4		18.2		19.5		21.2		22		23.3		23.8
	ho10		8.9		17.2		19.1		20.3		21.6		22.6		23.5
	ho11			14		18.6		19.5		21.8		22.9		23.2		23.3
		2	3	4	5	6	7	8	9	10	11	12	13	14	15	16
AV	w	7.5	8.9	13.325	14.55	16.3286	17.55	17.8714	18.85	19.2143	20.8	20.1429	20.9	21.2	21.7	21.6857
	he	6.72857	7.64286	12.1417	13.15	16.0615	17.1	17.7769	18.6	19.5083	20.2667	20.675	20.55	21.425	21.375	22.2583
	ho	6.9	8.64	13.225	15.44	16.6875	17.4667	18.6125	19.3667	19.6667	20.6333	21	22.32	21.4	23.2	22.2
SD	w	0	0.787401	0.85257	0.25	1.06465	0.85	1.05114	0.75	1.08421	0.5	1.25909	1.2	1.42227	1.5	1.74063
	he	1.1901	0.895795	1.96827	2.00977	1.34138	1.06145	1.56949	0.993311	1.61114	1.32749	1.3821	1.95512	1.36084	1.61148	1.39371
	ho	0.622896	0.760526	0.73951	1.08	1.30426	2.03361	1.22417	1.76131	1.44184	1.65798	1.26227	1.34373	1.41539	1.50732	1.00167
n	w	1	5	4	2	7	2	7	2	7	2	7	2	7	2	7
	he	7	7	12	6	13	3	13	3	12	3	12	4	12	4	12
	ho	5	5	8	5	8	3	8	3	6	3	6	5	6	5	6

## Sheet: Figure 2b (A KIKO BW)
Male	weeks	3	4	5	6	7	8	9	10	11	12	13	14	15	16
	w1	7.8		16		21.8		24.5		26.7		29.1		29.8
	w2	8.1		12.9		20.3		23.5		25.2		27.5		27.8
	w3	7.8		16		17.2		23.5		25.1		26.5		28.6
	w4	9.1		15		22.1		25.8		27.7		29.3		30.1
	w5		8.9		16.9		19		21.1		22		23.3		24.4
	w6		15.8		20.4		23		26		27.2		29.3		30.2
	w7		12		22.4		26		28.2		30.1		31.5		33.3
	KI he 1	6.4	9.5	13		16.4	18.5		21.1		22.9		24.5		25.3
	KI he 2	6.5	10.4	14.8		19.9	22		24.9		27.5		29.4		30.7
	KI he 3		9.5		20.6		24.7		27.6		29.4		30	30.9
	KI he 4	6.4		14.6		19.2		23.7		25.9		26.8		28
	KI he 5	6.1		14.1		20		23.2		24.9		26.4		27.1
	KI he 6	7		14.4		19.4		22.5		24.4		26.5		28
	KI he 7	7.9		17.7		20.4		22.8		24.3		25.7		26.6
	KI he 8	9		19.3		21.5		24.3		25.7		26.6		27.3
	KI he 9		12.8			17.9		20.5		22			23.4		24.6
	KI he 10	6.4			17.7		22.1		24		26.2		27.8		28.2
	KI he 11	7.8			20		22.8		25.8		27.8		29.2		29.8
	KI he 12		11.3		21.7		24.4		26.2		27.7		28.4		28.9
	KI he 13		13.4		21.9		24.5		25.8		27		28.1		28.5
	KO he 1		12.8		21.7		24.5		26.7		28.2		29.2	30.7
	KO he 2	8.9		16.9		21.8		25		27.9		30.1		30.4
	KO he 3	4.6		11.3		13.5		17.4		20.5		22		23.5
	KO he 4	9.5		20		23.8		25.8		27		28.3		28.6
	KO he 5	9.3		18.6		20.4		22.5		24.1		25.3		25.6
	KO he 6		16.9		23		24.2		25.1		27		27.5		27.9
	KO he 7	6.4			16.3		20.5		23.6		25.5		26.5		27.3
	KO he 8	5.7			15.4		22.1		24.7		26.5		28.3		29.6
	KO he 9	5.9			16.8		20.3		22.2		24.6		26.1		26.1
	KO he 10		12		22		25.2		27.2		28.5		29.9		30.3
	KO he 11		8.8		19.3		22		23		24.4		26		26.5
	KIKO 1	6.5	9.1	12.4		17.8	21.6		24.2		27.4		30.5		28.6
	KIKO 2		8.9		18.5		22.5		24.6		27.3		27.9	28.3
	KIKO 3	6		11.4		19.2		22.3		24.8		26		26.9
	KIKO 4	8.4		13.6		20.7		25.2		27		29.8		29.5
	KIKO 5	8		14		19.6		18.7		20.5		21.6		22.2
	KIKO 6	7.6		11.5		18.8		22.4		23.7		25.9		26
	KIKO 7		15.9		21.6		23.5		25.4		26.7		26.9		27.8
	KIKO 8		9.8			14.8		19.3		20.9			22.6		22.1
	KIKO 9		8.6			13.6		19.7		22.3			23.5		23.8
	KIKO 10		10.8		17.8		20.6		23		23.3		25		25.5
	KIKO 11		13.6		19.5		22		24.8		25.8		28.9		28.4
	KIKO 12	6.6			16		21		23.1		24.6		25.9		26.3
	KIKO 13		16		22.3		24.8		26.3		26.6		27.3		28
	KIKO 14		6.8		16.7		21.9		24.1		25.7		26.4		26.5
		3	4	5	6	7	8	9	10	11	12	13	14	15	16
AV	w	8.2	12.2333	14.975	19.9	20.35	22.6667	24.325	25.1	26.175	26.4333	28.1	28.0333	29.075	29.3
	KI he	7.05556	11.15	15.4143	20.38	19.3375	22.7143	22.8333	25.0571	24.5333	26.9286	26.4	27.6	27.9833	28
	KO he	7.18571	12.625	16.7	19.2143	19.875	22.6857	22.675	24.6429	24.875	26.3857	26.425	27.6429	27.76	27.95
	KI KO	7.18333	11.0556	12.58	18.9143	17.7857	22.2375	21.2667	24.4375	23.2	25.925	25.825	26.49	26.58	26.3333
SD	w	0.533854	2.82174	1.26565	2.27303	1.94229	2.86744	0.944391	2.9676	1.08484	3.35095	1.15758	3.46538	0.925675	3.68872
	KI he	0.91665	1.5174	2.06842	1.51182	1.46964	2.02232	1.19675	1.91524	1.28149	1.8729	0.374166	2.22879	1.39453	2.08669
	KO he	1.84888	2.8865	3.3053	2.85729	3.87387	1.82007	3.27977	1.72118	2.88996	1.51509	3.07683	1.43214	2.79757	1.53813
	KI KO	0.868748	3.13833	1.06283	2.19833	2.42748	1.27567	2.26323	1.03554	2.25979	1.31506	2.90205	2.26603	2.49431	2.09231
n	w	4	3	4	3	4	3	4	3	4	3	4	3	4	3
	KI he	9	6	7	5	8	7	6	7	6	7	5	8	6	7
	KO he	7	4	4	7	4	7	4	7	4	7	4	7	5	6
	KI KO	6	9	5	7	7	8	6	8	6	8	4	10	5	9
Female
	w1		9.1		15.6		17.9		19		19.9		21.3	22.3
	w2		11.6		16.1		19.3		20		21.5		22.6	22.9
	w3	6.3		13.9		16.5		18.4		20.8		21.2		21.6
	w4		11.5		14.2		15.1		16.6		17.9		18.8		19.2
	w5		13.3		17.7		19.8		21.9		22.4		23.2		23.6
	w6		12.6		17.5		18.7		20.4		20.9		22.1		22
	KI he 1		10.9		14.6		17.6		18.6		18.9		19.9	20.9
	KI he 2	6.3		14.5		17.3		19		21.1		22.1		22.9
	KI he 3	8.7		15.2		16.4		17.9		19.8		22.7		24.8
	KI he 4		7.8		13.9		17.3		18		18.9		21
	KI he 5		9		14.3		15.8		17.6		18.8		20.4		19.6
	KI he 6		11.3		16.1		17		18.5		19.2		19.9		20.9
	KI he 7		9		13.9		14.2		15.9		17.3		17.9		18.1
	KI he 8	6.5		13.7		15.8		17.6		19.7		19.6		19.2
	KI he 9	9.9		15.5		17.4		19.6		20.1		21.2		21.9
	KI he 10	9		14.6		16.3		17.4		18.1		19.8		19.5
	KI he 11		10.8		15.8		18.5		20.3		21		21.8		22.2
	KO he 1	7.7		15.5		18.6		20.6		21.3		23.7		23.2
	KO he 2		12.3		16.8		19		20.1		21.3		22.4
	KO he 3		11.8		15.6		18.6		20.1		21.5		22.4
	KO he 4		9.3		15.6		17.7		18.4		20.8		22.2		21.7
	KO he 5		10.9		14.1		15.5		17.2		19		20.4		20.1
	KO he 6	9.1		15.9		18.2		19.4		20.5		20.9		21.6
	KO he 7	9		15.2		17.1		18		19.3		20		20.4
	KI KO 1		11.7		16.5		19.6		21.3		23		24.3	25.2
	KI KO 2	7		15		14.8		16.8		18.5		19		20.2
	KI KO 3	8.6		15.3		18.5		19.4		19.9		21.4		21.2
	KI KO 4		11		14.4		16.8		18.7		20.2		21.1
	KI KO 5		11		15.8		18.3		20		21.6		22.2
	KI KO 6		7.1		10.9		14		15.8		16.2		16.3		17.4
	KI KO 7	9.7		16.3		18.5		20.2		20.9		22.1		22
	KI KO 8	8.6		15.5		17		17.9		18.7		20.3		20.6
	KI KO 9		9		16.4		18.4		19.9		20.1		20.9		20.7
	KI KO 10		10.9		16.5		18		18.3		18.3		19.3		19
	KI KO 11		9.7		14.9		15.2		17.2		18.1		18.7		18.8
	KI KO 12		10		16.5		17.1		18.6		19.3		20.6		20.2
		3	4	5	6	7	8	9	10	11	12	13	14	15	16
AV	w	6.3	11.62	13.9	16.22	16.5	18.16	18.4	19.58	20.8	20.52	21.2	21.6	22.2667	21.6
	KI he	8.08	9.8	14.7	14.7667	16.64	16.7333	18.3	18.15	19.76	19.0167	21.08	20.15	21.5333	20.2
	KO he	8.6	11.075	15.5333	15.525	17.9667	17.7	19.3333	18.95	20.3667	20.65	21.5333	21.85	21.7333	20.9
	KI KO	8.475	10.05	15.525	15.2375	17.2	17.175	18.575	18.725	19.5	19.6	20.7	20.425	21.84	19.22
SD	w	0	1.42464	0	1.28903	0	1.65602	0	1.75773	0	1.54195	0	1.53232	0.531246	1.81842
	KI he	1.42885	1.2741	0.622896	0.87496	0.615142	1.38764	0.853229	1.31244	0.966644	1.07922	1.2254	1.20381	1.94308	1.52151
	KO he	0.637704	1.141	0.286744	0.957536	0.63421	1.35462	1.06249	1.22577	0.821922	0.986154	1.57551	0.84113	1.14698	0.8
	KI KO	0.962743	1.3775	0.481534	1.8055	1.51493	1.71227	1.31601	1.60915	0.969536	1.99249	1.1726	2.23984	1.78617	1.15655
n	w	1	5	1	5	1	5	1	5	1	5	1	5	3	3
	KI he	5	6	5	6	5	6	5	6	5	6	5	6	6	4
	KO he	3	4	3	4	3	4	3	4	3	4	3	4	3	2
	KI KO	4	8	4	8	4	8	4	8	4	8	4	8	5	5

## Sheet: Figure 2b (B KI KO BW)
		week
	#	3	4	5	6	7	8	9	10	11	12	13	14	15	16
	w1		14.1		20.7		24.2		27.8		29.9		32.5		31.5
	w2	5.8		11.9		19.8		23		25		27.3		28.7
	w3		12.7		18.7		21.5		23.3		24.7		25.9		26.8
	w4				18.4		23.1		23.7		26.7		27.8		28.6
	w5				18.3		22.2		22.8		24.8		25.9		26.6
	w6		14.3		23.2		24.6		26.4		28		28.9		30.6
	w7		15.6		25.4		28		28.9		29.8		30.4		32
	KI he 1		11.2		19.2		23.8		25.6		27.5		28		29.3
	KI he 2		10.6		18.8		23.9		25.6		27.7		28.2		29.5
	KI he 3		8		15.3		19.8		23.4		26		27.6		29.5
	KI he 4	7.2		17.5		22.3		25.1		26		27.8		28.2
	KI he 5		11.4		18.5		21.4		24.2		25.4		26.6		26.9
	KI he 6	8.3		17.2		22.9		23.9		26.4		27.2		27.3
	KI he 7	10.3		18.1		23.8		25.2		28		29.3		30.8
	KI he 8				19.5		24.2		24.9		27.8		29.3		30.3
	KI he 9		16.7		25.4		29		30		30.5		32.5		32.4
	KO he 1		10.4		17.7		21		24.5		27.6		29.5		29.4
	KO he 2	8.1		17.2		23.7		26.1		28.1		29.8		30.5
	KO he 3	6.5		15.1		20.5		21.8		23.7		25.2		26.3
	KO he 4	6.4		14.4		20.4		22.9		24.9		26.2		28.4
	KO he 5	7.6		18.7		23.2		25.4		26.9		27.8		29.2
	KO he 6	8		18.9		22		23.6		24.6		26		26
	KO he 7	8.3		18.9		23.2		25.6		26.5		27.5		27.6
	KO he 8		13		19.8		22.4		24.8		26		28.1		29.2
	KO he 9				18.1		21.4		22		23.8		24.9		25.4
	KO he 10				21		25.7		26.1		28.4		29.8		30.4
	KO he 11		15.6		23.6		27.6		28.9		29.9		31.1		31
	KIKO 1		8.3	11.3		12	11.9	12		11.3		12.2		11.5
	KIKO 2		9.9	12.9		12.8	13.4	13.2		12.2		12.4		12.7
	KIKO 3		12.3	16.5		15.1	15.5	15.7		14.2		15		14.6
	KIKO 4	7		12.5		15.2		14.8		12.8		13.2		11.8
	KIKO 5		4.8		6.7		10.2		11.6		11.6		11.9		12.4
	KIKO 6	4.8		6.1		8.3		6.5		5.6		6		5.9
	KIKO 7		7.5		12.2		13.5		13.6		13.5		12.9		12.9
	KIKO 8		6		7.5		9.1		7.8		6.5
	KIKO 9	9		15		15		14.8		14.8		13.6		14.6
	KIKO 10	10.3		13.4		13.6		14.1		13.9		13.2		14.3
	KIKO 11				15.5		16.2		15.8		13.4		12.6		11.9
	KIKO 12		8.6		16.2		16.6		14.7
		3	4	5	6	7	8	9	10	11	12	13	14	15	16
AV	w	5.8	14.175	11.9	20.7833	19.8	23.9333	23	25.4833	25	27.3167	27.3	28.5667	28.7	29.35
	KI he	8.6	11.58	17.6	19.45	23	23.6833	24.7333	25.6167	26.8	27.4833	28.1	28.7	28.7667	29.65
	KO he	7.48333	13	17.2	20.04	22.1667	23.62	24.2333	25.26	25.7833	27.14	27.0833	28.68	28	29.08
	KI KO	7.775	8.2	12.5286	11.62	13.1429	13.3	13.0143	12.7	12.1143	11.25	12.2286	12.4667	12.2	12.4
SD	w	0	1.02804	0	2.68788	0	2.10845	0	2.34621	0	2.11614	0	2.37183	0	2.15387
	KI he	1.28323	2.83436	0.374166	3.00042	0.616441	2.85448	0.590668	2.10746	0.864099	1.62216	0.883176	1.87794	1.48399	1.61838
	KO he	0.7603	2.12289	1.83848	2.13972	1.3174	2.58643	1.57127	2.25264	1.50822	2.09151	1.50379	2.11698	1.57586	1.95387
	KI KO	2.08132	2.2916	3.06161	3.93822	2.28652	2.5836	2.88515	2.81567	2.88663	2.84473	2.67993	0.418994	2.84153	0.408248
n	w	1	4	1	6	1	6	1	6	1	6	1	6	1	6
	KI he	4	7	4	9	4	9	4	9	4	9	4	9	4	9
	KO he	6	3	6	5	6	5	6	5	6	5	6	5	6	5
	KI KO	4	7	7	5	7	8	7	5	7	4	7	3	7	3
			0.0015614	#DIV/0!	0.00256376	#DIV/0!	6.14895e-06	#DIV/0!	3.97747e-05	#DIV/0!	1.64488e-05	#DIV/0!	1.77264e-05	#DIV/0!	6.67117e-06
					**		***		***		***		***		***
		3	4	5	6	7	8	9	10	11	12	13	14	15	16
	w1		12.2	17.3		17	17.5	18.6		19.8		21.6		22.2
	w2	6.4	10.2	14.2	15.9	16.3	17.1		18		18.8		20.1		21.3
	w3		13		16.3		17.1		18.9		20.5		21.3		22.2
	w4	6.8		15.1		17.9		20.5		21.1		23.5		23.4
	w5				16.5		18.9		19.3		20.4		21.7		22.3
	KI he1		11.6	15.5		16.3	17.6	18.9		20		21.7		23.1
	KI he2		10.5	13.7		14.7	15.4	16.6		17.8		19.7		19.7
	KI he3	7.5	12	15	15.7	16	16.6		17.6		18.3		19.6		21.4
	KI he4		14		16.8		17.7		18.9		20.2		21.2		21.9
	KI he5	6.7			15.5		16.2		18		20.5		21		20.7
	KI he6	6.8			15.7		16.8		17.4		19.3		19.8		19.6
	KO he1	8.4	10.7	16.1		17.1	17.6				20.8		22		22
	KO he2		12.1	15.6		16.6	17.6	18.2		18.9		20.5		21.2
	KO he3	6.8	10.8	14.2	15.2	15.2	15.7		17		17.1		17.2		17.9
	KO he4		11.7		15.9		16.5		18.4		19.6		20.9		21.1
	KO he5		12.1		16		16.4		18.6		19.8		20.6		22.3
	KO he6		11.1		16.2		17.6		19.4		21.3		22.3		24
	KO he7	6.3			15.4		17.3		18.7		19.7		20.3		20.8
	KO he8	6.3			16.4		17.8		19.7		20.6		21.2		21.3
	KO he9	6.6			15.7		17.2		18.4		20.3		22.2		22.2
	KO he10	8.9		16.8		18.3		20.1		21.3		21.9		22
	KO he11	7.4		16.1		17.1		19.3		20.6		21.4		20.8
	KO he12	7.9		15.7		17.6		19		20		21.8		21.4
	KO he13				14.4		16.3		17.4		18.5		19.4		19.9
	KIKO1	8.4	10.1	14.7		15	13.1				13.5		13		13.5
	KIKO2		7.6	10.6		11.6	12.4	12		12.3		12.2		11.8
	KIKO3	6	6.1	8.5	10.2	10.7	10.8		10.2		8.6		10.5		10.8
	KIKO4		9.4		14		12.6		11.9		11
	KIKO5		7.7		14.2		13.7		12.2		12.4
	KIKO6	5.6			13.2		12.7		11.9		11.4		11.7		11
	KIKO7	4.8		6.6		11.7		11.2		10.3		10.5		10
	KIKO8				13.4		12.7		12.1		11.1		10.7		11.2
	KIKO9				12.8		13.1		12.3		10.8		11.8		12.5
		3	4	5	6	7	8	9	10	11	12	13	14	15	16
AV	w	6.6	11.8	15.5333	16.2333	17.0667	17.65	19.55	18.7333	20.45	19.9	22.55	21.0333	22.8	21.9333
	KI he	7	12.025	14.7333	15.925	15.6667	16.7167	17.75	17.975	18.9	19.575	20.7	20.4	21.4	20.9
	KO he	7.325	11.4167	15.75	15.65	16.9833	17	19.15	18.45	20.2	19.7444	21.4	20.6778	21.35	21.2778
	KI KO	6.2	8.18	10.1	12.9667	12.25	12.6375	11.6	11.7667	11.3	11.2571	11.35	11.54	10.9	11.8
SD	w	0.2	1.17757	1.30213	0.249444	0.654896	0.739932	0.95	0.54365	0.65	0.778888	0.95	0.679869	0.6	0.449691
	KI he	0.355903	1.26565	0.758654	0.511737	0.694422	0.7925	1.15	0.576086	1.1	0.858414	1	0.707107	1.7	0.863134
	KO he	0.927025	0.578552	0.7932	0.6	0.954667	0.681175	0.680074	0.848528	0.880341	1.20841	0.552268	1.52372	0.433013	1.6123
	KI KO	1.34164	1.41901	3.00915	1.32372	1.63478	0.790471	0.4	0.715697	1	1.39985	0.85	0.895768	0.9	1.0373
n	w	2	3	3	3	3	4	2	3	2	3	2	3	2	3
	KI he	3	4	3	4	3	6	2	4	2	4	2	4	2	4
	KO he	8	6	6	8	6	10	4	8	4	9	4	9	4	9
	KI KO	4	5	4	6	4	8	2	6	2	7	2	5	2	5
		0.749307	0.0181614	0.0561815	0.00729521	0.00958875	2.19272e-06	0.0163987	3.52401e-06	0.0165695	1.87254e-05	0.012708	9.38269e-06	0.00816112	8.66894e-06
					**	**	***	*	***	*	***	*	***	**	***
	1	2	3	4	5	6	7	8		10

## Sheet: Figure 2b (C KIKO BW)
		weeks
#		3	4	5	6	7	8	9	10	11	12	13	14	15	16
	w1		10.5	15.2		21.6		25.9		28		29.4		31.5
	w2	9		17.9		24.3		26.3		27.1		29.7		30.1
	w3	7.8		16.4		22.8		25.7		26.9		29.2		29.2
	w4	8.3		18.3		23		25		27.1		29		29.9
	KI he1		7.6	10.8		17.4		20.6		23.7		24.3		26.5
	KI he2	8.5		17.2		23.2		25.1		25.9		28.5		29
	KI he3	8.1		15.2		22.6		25.6		27.1		29.4		30
	KI he4	6.7		15.5		21.3		24.4		25.4		27.8		27.8
	KI he5				19.6		21.8		23.4		25.5		26.3		26.8
	KI he6	6.6		12.8		20.2		22.4		25.3		27.5		27.7
	KO he1		12.3	16.9		20.1		23		25.6		26.2		27.8
	KO he2	9.3		17.1		20.1		21.8		23.5		23.9		25.2
	KO he3	7.1		14.7		20.7		23.7		25.2		27.2		27.2
	KO he4	9.7		19		23.9		27.4		28.4		31.6		31.5
	KO he5	6.8		15.2		19.5		21.8		24.8		26.6		27.4
	KO he6	7.8		18		21.8		23.7		26.2		28		29
	KIKO1	8.5		18.5		20.4		22.6		24.3		22.3
	KIKO2	7.4		15		17.2		19.2		20.8		22.4		23.1
	KIKO3		8	13.4		21.4		23.9		25.6		26.2		27.5
	KIKO4		12.2	16.8		19.2		23		24.4		25.4		26.5
	KIKO5	9.6		14.8		12.2		12.4		11
	KIKO6	8.5		16		21		22.5		23.3		25.8		27.6
	KIKO7	8.6		16.4		22		25.2		26.8		28.9		29.2
	KIKO8	8.7		15.6		21		24.8		25.4		27.8		28.9
	KIKO9				20.7		22.2		23.9		25.5		26.2		27.2
	KIKO10	7.3		14.3		22		24.3		26.4		28.9		30
	KIKO11	7.9		16.3		20.4		22.9		25.2		26.4		27.5
		3	4	5	6	7	8	9	10	11	12	13	14	15	16
AV	w	8.36667	10.5	16.95		22.925		25.725		27.275		29.325		30.175
	KI he	7.475	7.6	14.3	19.6	20.94	21.8	23.62	23.4	25.48	25.5	27.5	26.3	28.2	26.8
	KO he	8.14	12.3	16.8167		21.0167		23.5667		25.6167		27.25		28.0167
	KI KO	8.3125	10.1	15.71	20.7	19.68	22.2	22.08	23.9	23.32	25.5	26.0111	26.2	27.5375	27.2
SD	w	0.492161	0	1.2339		0.957536		0.471036		0.426468		0.258602		0.83479
	KI he	0.83778	0	2.24321	0	2.0529	0	1.86161	0	1.09618	0	1.72858	0	1.19833	0
	KO he	1.16379	0	1.49155		1.47243		1.88385		1.4949		2.31787		1.92043
	KI KO	0.706112	2.1	1.36195	0	2.83859	0	3.59633	0	4.41493	0	2.29272	0	1.98301	0
n	w	3	1	4	0	4	0	4	0	4	0	4	0	4	0
	KI he	4	1	5	1	5	1	5	1	5	1	5	1	5	1
	KO he	5	1	6	0	6	0	6	0	6	0	6	0	6	0
	KI KO	8	2	10	1	10	1	10	1	10	1	9	1	8	1
	w1	8.9		15.3		19.3		20.6		20.5		22.1		22.1
	KI he 1		9.7	14.1		15.2		16		17.5		19.5		20.6
	KI he 2				17.2		17.4		18.4		19.4		20.7		21.7
	KI he 3		13.9		18.1		19.8		21		23.3		24.5		25
	KO he 1		12.1	16.6		18.2		19.6		20.8		22		22.6
	KO he 2		9.7	12.9		17.2		19.6		20.7		21.6		22.3
	KO he 3				16.7		18.1		20.5		21.6		21.6		23.7
	KO he 4				16.4		17.9		19.8		21.3		21		22.1
	KO he 5	7.9		13.9		17.1		18.3		19		20		20.5
	KO he 6	7.9		11.6		17.6		20		20.2		20.7		21.4
	KO he 7				17.5		17.4		18.8		20.9		22.5		23.7
	KO he 8				17.1		17.7		19		20.7		21.1		21.8
	KO he 9		14.5		18		19.2		20.2		21.2		22.7		23.7
	KIKO 1		10.2	14.4		17.6		19.1		21.5		20.9		22.5
	KIKO 2		10.3	14		15.8		19.3		20.6		20.8		21.3
	KIKO 3	8.4		15.6		16.2		16.3		17.3		17.4		18.7
	KIKO 4				16.3		17.7		19.7		20.9		20.8		22.9
	KIKO 5	7.9		12		15.9		17.7		18.3		20		20.4
	KIKO 6				18		19.4		19.6		20.8		21.5		23.1
	KIKO 7	5.7		10		14		14.2		15.1		16		18.1
	KIKO 8		14.5		17.7		19.7		21		22.7		24.1		24.1
		3	4	5	6	7	8	9	10	11	12	13	14	15	16
AV	w	8.9		15.3		19.3		20.6		20.5		22.1		22.1
	KI he		11.8	14.1	17.65	15.2	18.6	16	19.7	17.5	21.35	19.5	22.6	20.6	23.35
	KO he	7.9	12.1	13.75	17.14	17.525	18.06	19.375	19.66	20.175	21.14	21.075	21.78	21.7	23
	KI KO	7.33333	11.6667	13.2	17.3333	15.9	18.9333	17.32	20.1	18.56	21.4667	19.02	22.1333	20.2	23.3667
SD	w	0		0		0		0		0		0		0
	KI he		2.1	0	0.45	0	1.2	0	1.3	0	1.95	0	1.9	0	1.65
	KO he	0	1.95959	1.83644	0.567803	0.43229	0.615142	0.641775	0.662118	0.715454	0.313688	0.779022	0.702567	0.821584	0.862554
	KI KO	1.17284	2.00389	1.97585	0.74087	1.14891	0.880656	1.89779	0.637704	2.29922	0.873053	1.97018	1.4197	1.62481	0.524934
n	w	1	0	1	0	1	0	1	0	1	0	1	0	1	0
	KI he	0	2	1	2	1	2	1	2	1	2	1	2	1	2
	KO he	2	3	4	5	4	5	4	5	4	5	4	5	4	5
	KI KO	3	3	5	3	5	3	5	3	5	3	5	3	5	3

## Sheet: Figure 2c (A surviva)
																		♂
																		Weeks	n=11	n=11	n=10	n=18
	♂KIKO				♂homo				♂wild				♂hetero						KIKO	homo	wild	hetero
	weeks	dead	alive	survaival(%)	weeks	dead	alive	survaival(%)	weeks	dead	alive	survaival(%)	weeks	dead	alive	survaival(%)		0	100	100	100	100
	0	0	11	100	0	0	11	100	0	0	10	100	0	0	18	100		0	100	100	100	100
	10	1	10	90.9091	36	0	11	100	36	0	10	100	8	1	17	94.4444		8	100	100	100	100
	36	0	10	90.9091									36	0	17	94.4444		8	100	100	100	94.4
																		10	100	100	100	94.4
																		10	91	100	100	94.4
																		36	91	100	100	94.4
																		♀
																			KIKO	homo	wild	hetero
	♀KIKO				♀homo				♀wild				♀hetero					0	100	100	100	100
	weeks	dead	alive	survaival(%)	weeks	dead	alive	survaival(%)	weeks	dead	alive	survaival(%)	weeks	dead	alive	survaival(%)		0	100	100	100	100
	0	0	7	100	0	0	11	100	0	0	7	100	0	0	13	100		3	100	100	100	100
	3	1	6	85.7143	6	1	10	90.9091	36	0	7	100	3	1	12	92.3077		3	86	100	100	92.3
	17	1	5	71.4286	36	0	10	90.9091					5	1	11	84.6154		5	86	100	100	92.3
	36	0	5	71.4286									36	0	11	84.6154		5	86	100	100	84.6
																		6	86	100	100	84.6
																		6	86	90.9	100	84.6
																		17	86	90.9	100	84.6
																		17	71	90.9	100	84.6
																		36	71	90.9	100	84.6

## Sheet: Figure 2c (B survival)
♂	n=17	n=11	n=8	n=27
	homo	hetero	wild	KIKO
0	100	100	100	100
3	100	100	100	100
3	100	100	100	96
4	100	100	100	96
4	100	100	100	89
5	100	100	100	89
5	100	100	100	85
6	100	100	100	85
6	94.1	100	100	85
7	94.1	100	100	85
7	94.1	90.9	100	85
8	94.1	90.9	100	85
8	94.1	81.8	100	78
10	94.1	81.8	100	78
10	94.1	81.8	100	70
11	94.1	81.8	100	70
11	88.2	81.8	100	63
12	88.2	81.8	100	63
12	88.2	81.8	100	59
13	88.2	81.8	100	59
13	88.2	72.7	100	56
14	88.2	72.7	100	56
14	88.2	72.7	100	52
15	88.2	72.7	100	52
15	88.2	72.7	100	44
16	88.2	72.7	100	44
16	88.2	72.7	100	41
17	88.2	72.7	100	41
17	88.2	72.7	100	37
18	88.2	72.7	100	37
18	88.2	72.7	100	30
19	88.2	72.7	100	30
19	82.4	72.7	100	26
22	82.4	72.7	100	26
22	82.4	72.7	100	22
24	82.4	72.7	100	22
24	76.5	72.7	100	22
25	76.5	72.7	100	22
25	70.6	72.7	100	15
28	70.6	72.7	100	15
28	70.6	72.7	100	11
30	70.6	72.7	100	11
30	64.7	72.7	100	11
31	64.7	72.7	100	11
31	58.8	72.7	100	11
35	58.8	72.7	100	11
35	58.8	72.7	100	7
36	58.8	72.7	100	7
36				7
38				7
38				4
41				4
41				0
weeks	survival(%)
♀	n=13	n=6	n=9	n=9
	KIKO	homo	hetero	wild
0	100	100	100	100
0	100	100	100	100
5	100	100	100	100
5	84.6154	100	100	100
8	85	100	100	100
8	76.9231	100	100	100
9	77	100	100	100
9	69.2308	100	100	100
10	69	100	100	100
10	61.5385	100	100	100
12	62	100	100	100
12	46.1538	100	100	100
14	46	100	100	100
14	38.4615	100	100	100
20	38	100	100	100
20	38	83.3	100	100
28	38	83.3	100	100
28	15.3846	83.3	100	100
32	15	83.3	100	100
32	15	66.7	100	100
35	15	66.7	100	100
35	7.69231	66.7	100	100
36	8	66.7	100	100
36	0	66.7	100	100

[truncated: 19 more sheets: Figure 2c (C survival), Figure 4a (blood FACS), Figure 4b (ALP), Figure 4c (B +AAV BW), Figure 4g (hanging test), Figure 6 (Pigo 5'RACE), Figure 7a (Neuro2a FACS), Figure 7b (HITI vs AAVdonor BW), Figure 7c (blood FACS), Figure 7d (ALP), Figure 7e (hanging test), Suppelementary Figure 1b-1, Supplementary Figure 1b-2, Supplementary Figure 4a, Supplementary Figure 4b, Supplementary Figure S7d , Supplementary Figure 10, Supplementary Figure11(Control), Supplementary Figure 11(AAV)]
